# Supplementary material for: Association of Maternal Exposure to Fine Particulate Matter During Pregnancy with Anterior Segment Dysgenesis Risk: A Matched Case-Control Study
Source: J Clin Med. 2025 Apr 26;14(9):3003. doi: 10.3390/jcm14093003 (PMC12072335; doi:10.3390/jcm14093003)
Supplement: Supplementary file 1 [file jcm-14-03003-s001.zip]

Archive with 1 entries (1 files):
- jcm-3583224-supplementary.pdf
